# Supplementary material for: Phytochemical Screening and Isolation of New Ent-Clerodane Diterpenoids from Croton guatemalensis Lotsy
Source: Plants (Basel). 2022 Nov 18;11(22):3159. doi: 10.3390/plants11223159 (PMC9692395; doi:10.3390/plants11223159)
Supplement: Supplementary file 1 [file plants-11-03159-s001.zip]

Archive with 1 entries (1 files):
- plants-1947981-supplementary.pdf
